# Supplementary material for: Development and Evaluation of an Anti-Biotin Interference Method in Biotin-Streptavidin Immunoassays
Source: Diagnostics (Basel). 2022 Jul 16;12(7):1729. doi: 10.3390/diagnostics12071729 (PMC9324022; doi:10.3390/diagnostics12071729)
Supplement: Supplementary file 1 [file diagnostics-12-01729-s001.zip]

Archive with 3 entries (2 files):
- diagnostics-1744291-supplementary/
- diagnostics-1744291-supplementary/Table_S1.pdf
- diagnostics-1744291-supplementary/Table_S2.pdf
